# Supplementary material for: Human Papillomavirus Infection and the Risk of Erectile Dysfunction: A Nationwide Population-Based Matched Cohort Study
Source: J Pers Med. 2022 Apr 27;12(5):699. doi: 10.3390/jpm12050699 (PMC9145882; doi:10.3390/jpm12050699)
Supplement: Supplementary file 1 [file jpm-12-00699-s001.zip]

Archive with 1 entries (1 files):
- jpm-1625710-supplementary.pdf
